# Supplementary material for: Metabolic syndrome and idiopathic sudden sensori-neural hearing loss
Source: PLoS One. 2020 Aug 28;15(8):e0238351. doi: 10.1371/journal.pone.0238351 (PMC7454951; doi:10.1371/journal.pone.0238351)
Supplement: S1 Database — (XLSX) [file pone.0238351.s001.xlsx]

## Sheet: ISSHL
Patient n.	Sex	age	smoke	height	weight	BMI	BMI_CD	WAIST	HIP	WHR	WHR_CD	SM_CD	SM_CRT	GLC	GLC_CRT	DM_TRP	PAS	PAD	IA_TRP	IA_CD	Col_Tot	HDL	HDL_CD	LDL	TG	TG_TRP	TG_CD	TG_HDL_RATIO	TG_HDL_RATIO_P	AIP	AIP_P	LDL_HDL	LDL_HDL_P	TC_HDL	TC_HDL_P	fibrinogen	hearing loss	Fullness	tinnitus	vertigo	side	125_VA_PRE_PAT	250_VA_PRE_PAT	500_VA_PRE_PAT	1000_VA_PRE_PAT	2000_VA_PRE_PAT	3000_VA_PRE_PAT	4000_VA_PRE_PAT	8000_VA_PRE_PAT
1	1	75	0	1.6	80	31.25	2	138	118	1.16949	1	1	5	114	1	0	129	73	1	1	200	35	1	133	162	0	1	4.62857	1	0.665447	2	3.8	1	5.71429	1	235	1	0	0	0	DX	120	120	120	120	85	85	90	90
2	0	65	1	1.77	90	28.7274	1	112	96	1.16667	1	0	1	93	0	0	121	73	0	0	185	46	0	111	140	0	0	3.04348	0	0.48337	2	2.41304	0	4.02174	0	287	1	1	0	0	SX	35	95	90	95	95	95	85	100
3	0	26	0	1.81	76	23.1983	0	91	98	0.928571	1	0	0	90	0	0	115	68	0	0	150	58	0	72	98	0	0	1.68966	0	0.227798	2	1.24138	0	2.58621	0	221	1	0	1	1	SX	15	20	20	25	20	90	90	80
4	1	70	0	1.6	85	33.2031	2	120	112	1.07143	1	1	3	94	0	0	140	90	0	1	210	50	0	128	161	0	1	3.22	1	0.507856	2	2.56	1	4.2	0	275	1	1	1	0	DX	55	55	55	60	30	20	30	70
5	1	40	0	1.64	68	25.2826	1	95	103	0.92233	1	0	1	71	0	0	113	69	0	0	181	56	0	116	47	0	0	0.839286	0	-0.0760902	0	2.07143	0	3.23214	0	235	1	0	1	1	DX	120	120	120	120	120	120	120	120
6	1	53	0	1.6	58	22.6562	0	76	90	0.844444	0	0	1	93	0	0	136	79	1	1	173	85	0	80	40	0	0	0.470588	0	-0.327359	0	0.941176	0	2.03529	0	229	1	0	1	0	DX	20	20	35	50	50	45	40	25
7	0	56	1	1.8	75	23.1481	0	83	90	0.922222	1	0	0	92	0	0	124	86	0	0	146	53	0	64	144	0	0	2.71698	0	0.434087	2	1.20755	0	2.75472	0	228	1	0	1	0	SX	55	55	65	60	65	65	100	120
8	0	59	0	1.6	72	28.125	1	98	104	0.942308	1	1	3	109	1	0	124	81	1	1	200	53	0	124	117	0	0	2.20755	0	0.34391	2	2.33962	0	3.77358	0	215	1	1	0	0	DX	45	55	65	60	25	30	60	50
9	1	78	0	1.65	60	22.0386	0	106	129	0.821705	0	1	3	121	1	0	141	72	1	1	222	55	0	143	121	0	0	2.2	0	0.342423	2	2.6	1	4.03636	0	265	1	1	0	1	DX	120	120	120	100	90	100	120	120
10	0	69	0	1.65	80	29.3848	1	108	106	1.01887	1	1	2	84	0	0	126	73	1	1	134	59	0	61	68	0	0	1.15254	0	0.0616569	0	1.0339	0	2.27119	0	230	1	1	1	1	DX	20	25	35	60	80	120	120	120
11	0	50	0	1.7	80	27.6817	1	95	90	1.05556	1	1	2	100	1	0	110	70	0	0	164	49	0	98	83	0	0	1.69388	0	0.228882	2	2	0	3.34694	0	228	1	1	1	0	SX	15	10	15	20	45	50	60	60
12	0	45	1	1.7	62	21.4533	0	81	89	0.910112	1	0	3	89	0	0	136	65	1	1	201	33	1	120	403	0	1	12.2121	1	1.08679	2	3.63636	1	6.09091	1	225	1	1	1	0	SX	15	10	15	20	45	50	60	60
13	0	65	0	1.75	112	36.5714	2	123	120	1.025	1	0	1	97	0	0	105	76	0	0	206	42	0	140	120	0	0	2.85714	0	0.455932	2	3.33333	1	4.90476	0	231	1	1	0	0	SX	70	75	75	70	65	65	75	65
14	0	56	0	1.75	80	26.1224	1	107	100	1.07	1	1	3	115	1	0	130	85	1	1	221	56	0	151	71	0	0	1.26786	0	0.10307	0	2.69643	1	3.94643	0	220	1	1	1	0	SX	55	65	80	80	60	55	60	75
15	1	66	0	1.5	60	26.6667	1	93	102	0.911765	1	1	3	112	1	0	130	70	1	1	190	76	0	99	76	0	0	1	0	0	0	1.30263	0	2.5	0	205	1	1	1	1	DX	45	65	60	60	30	10	10	40
16	1	52	1	1.72	88	29.7458	1	102	106	0.962264	1	1	2	86	0	0	150	90	0	1	229	63	0	155	54	0	0	0.857143	0	-0.0669468	0	2.46032	0	3.63492	0	270	1	1	1	1	DX	60	80	105	110	100	100	110	105
17	0	57	0	1.75	91	29.7143	1	106	110	0.963636	1	1	3	101	1	0	125	76	1	1	157	53	0	83	104	0	0	1.96226	0	0.292757	2	1.56604	0	2.96226	0	234	1	1	1	0	DX	55	60	55	55	45	25	35	30
18	0	64	0	1.62	67	25.5296	1	100	98	1.02041	1	1	3	111	1	0	170	90	1	1	169	73	0	79	83	0	0	1.13699	0	0.0557552	0	1.08219	0	2.31507	0	234	1	0	1	0	SX	30	50	75	80	65	60	65	65
19	1	65	0	1.6	57	22.2656	0	77	90	0.855556	1	0	1	81	0	0	160	80	0	1	235	66	0	154	76	0	0	1.15152	0	0.0612697	0	2.33333	0	3.56061	0	257	1	1	1	0	DX	80	75	75	75	65	65	65	55
20	1	48	1	1.58	64	25.6369	1	86	95	0.905263	1	1	2	99	0	0	160	100	1	1	251	63	0	166	112	0	0	1.77778	0	0.249877	2	2.63492	1	3.98413	0	235	1	1	1	1	DX	60	60	80	80	95	90	100	X
21	1	60	0	1.6	83	32.4219	2	109	126	0.865079	1	1	5	165	1	0	130	80	0	1	273	41	1	195	183	0	1	4.46341	1	0.649667	2	4.7561	1	6.65854	1	377	1	1	0	0	DX	25	25	35	45	40	40	35	45
22	0	51	1	1.8	78	24.0741	0	94	90	1.04444	1	1	2	88	0	0	145	90	0	1	214	49	0	151	72	0	0	1.46939	0	0.167136	1	3.08163	1	4.36735	0	276	1	0	1	0	DX	55	55	45	20	25	45	55	65
23	0	36	0	1.71	66	22.571	0	83	90	0.922222	1	0	2	123	1	0	130	80	0	1	165	70	0	91	22	0	0	0.314286	0	-0.502675	0	1.3	0	2.35714	0	247	1	1	0	1	SX	60	65	80	120	120	120	120	120
24	0	68	0	1.7	77	26.6436	1	98	96	1.02083	1	1	3	132	1	0	140	90	1	1	167	41	0	126	68	0	0	1.65854	0	0.219725	2	3.07317	1	4.07317	0	241	1	1	1	1	DX	35	35	35	50	75	85	85	X
25	0	58	0	1.7	82	28.3737	1	97	102	0.95098	1	1	2	132	1	0	125	80	0	0	231	68	0	153	50	0	0	0.735294	0	-0.133539	0	2.25	0	3.39706	0	284	1	1	1	0	SX	45	50	45	50	60	55	55	60
26	0	64	0	1.73	72	24.0569	0	84	90	0.933333	1	0	1	85	0	0	125	65	0	0	157	32	1	102	117	0	0	3.65625	0	0.563036	2	3.1875	1	4.90625	0	271	1	1	1	0	DX-SX	70	70	80	80	85	85	85	80
27	0	41	0	1.72	88	29.7458	1	100	103	0.970874	1	1	4	88	0	0	130	90	0	1	192	35	1	118	194	0	1	5.54286	1	0.743734	2	3.37143	1	5.48571	0	229	1	0	0	1	DX	120	120	120	120	110	120	120	120
28	0	30	1	1.74	73	24.1115	0	90	99	0.909091	1	0	3	114	1	0	130	70	0	1	149	35	1	96	92	0	0	2.62857	0	0.41972	2	2.74286	1	4.25714	0	228	1	1	1	0	DX	10	10	10	10	25	50	40	10
29	1	74	0	1.65	65	23.8751	0	99	110	0.9	1	1	2	88	0	0	146	86	0	1	193	65	0	112	80	0	0	1.23077	0	0.0901766	0	1.72308	0	2.96923	0	251	1	1	1	0	SX	50	50	50	60	60	60	60	75
30	0	28	0	1.85	93	27.1731	1	98	108	0.907407	1	1	2	109	1	0	116	76	0	0	180	65	0	101	70	0	0	1.07692	0	0.0321847	0	1.55385	0	2.76923	0	225	1	0	1	0	SX	10	10	45	75	75	70	75	70
31	1	29	1	1.62	69	26.2917	1	96	102	0.941176	1	0	1	81	0	0	110	70	0	0	193	70	0	107	79	0	0	1.12857	0	0.0525291	0	1.52857	0	2.75714	0	222	1	1	1	1	DX	10	15	10	15	10	15	40	40
32	1	47	0	1.51	62	27.1918	1	84	106	0.792453	0	1	2	91	0	0	120	75	0	0	157	49	1	98	50	0	0	1.02041	0	0.00877392	0	2	0	3.20408	0	359	1	1	0	0	DX	75	80	75	65	55	65	75	80
33	0	49	1	1.74	76	25.1024	1	86	92	0.934783	1	0	1	88	0	0	114	70	1	1	214	60	0	139	75	0	0	1.25	0	0.09691	0	2.31667	0	3.56667	0	223	1	0	1	0	SX	35	40	50	30	25	30	40	35
34	0	61	0	1.68	68	24.093	0	90	97	0.927835	1	0	1	95	0	0	140	90	0	1	208	51	0	137	100	0	0	1.96078	0	0.29243	2	2.68627	1	4.07843	0	235	1	0	1	0	SX	30	40	65	65	60	50	40	35
35	0	52	1	1.77	93	29.685	1	113	95	1.18947	1	1	3	129	1	0	125	83	1	1	205	55	0	129	105	0	0	1.90909	0	0.280827	2	2.34545	0	3.72727	0	215	1	0	1	0	SX	50	60	65	70	45	60	50	30
36	1	28	0	1.51	60	26.3146	1	72	102	0.705882	0	0	2	109	1	0	130	93	0	1	185	68	0	103	75	0	0	1.10294	0	0.0425524	0	1.51471	0	2.72059	0	204	1	0	1	0	DX	60	65	60	60	35	35	25	35
37	0	55	1	1.79	98	30.5858	2	110	97	1.13402	1	1	4	107	1	0	150	90	1	1	227	66	0	121	214	0	1	3.24242	0	0.51087	2	1.83333	0	3.43939	0	220	1	1	0	0	SX	55	55	50	40	30	25	25	45
38	1	63	0	1.55	56	23.3091	0	82	100	0.82	0	1	2	74	0	0	135	80	0	0	300	75	0	191	170	0	1	2.26667	0	0.355388	2	2.54667	1	4	0	228	1	1	1	0	SX	35	35	35	40	60	60	55	50
39	1	45	0	1.58	73	29.2421	1	99	105	0.942857	1	1	3	101	1	0	130	90	0	1	120	68	0	44	40	0	0	0.588235	0	-0.230449	0	0.647059	0	1.76471	0	230	1	1	0	1	SX	55	70	75	75	70	60	55	60
[truncated: 84 more columns]

## Sheet: Control
control patient n.	sex	age	height	weight	BMI	BMI_CD	WAIST	HIP	WHR	WHR_CD	SM_CD	SM_CRT	GLC	GLC_CRT	DM_TRP	PAS	PAD	IA_TRP	IA_CD	Col_Tot	COL_TRP	HDL	HDL_CD	LDL	TG	TG_TRP	TG_CD	TG_HDL_RATIO	TG_HDL_RATIO_P	AIP	AIP_P	LDL_HDL	LDL_HDL_P	TC_HDL	TC_HDL_P	fibrinogen	hearing loss	Fullness	tinnitus	vertigo	side	125_VA_DX	250_VA_DX	500_VA_DX	1000_VA_DX	2000_VA_DX	3000_VA_DX	4000_VA_DX	8000_VA_DX
1	1	56	160	63	24.9	0	80	101	0.792079	0	0	0	73	0	0	120	80	0	0	205	0	57	0	135	66	0	0	1.15789	0	0.0636691	0	2.36842	0	3.59649	0	213	0	0	0	0	0	15	15	25	45	55	55	50	50
2	1	54	166	74	26.9	1	84	100	0.84	0	1	2	82	0	0	130	85	1	1	167	0	64	0	81	109	0	0	1.70312	0	0.231247	2	1.26562	0	2.60938	0	220	0	0	0	0	0	15	15	15	20	20	40	50	55
3	0	47	190	100	27.8	1	90	95	0.947368	1	0	2	78	0	0	120	70	0	0	204	0	31	1	109	318	0	1	10.2581	1	1.01107	2	3.51613	1	6.58065	1	219	0	0	0	0	0	10	10	10	10	10	10	35	40
4	0	43	186	70	20.3	0	72	85	0.847059	0	0	0	54	0	0	110	80	0	0	220	0	67	0	135	88	0	0	1.31343	0	0.118408	1	2.01493	0	3.28358	0	215	0	0	0	0	0	10	10	10	10	10	10	10	30
5	0	53	178	89	28.16	1	94	90	1.04444	1	0	0	82	0	0	120	70	0	0	157	0	57	0	82	38	0	0	0.666667	0	-0.176091	0	1.4386	0	2.75439	0	230	0	0	0	0	0	10	10	10	15	20	25	30	45
6	0	53	167	77	27.5	1	92	87	1.05747	1	0	0	75	0	0	120	70	0	0	229	0	47	0	168	71	0	0	1.51064	0	0.17916	1	3.57447	1	4.87234	0	220	0	0	0	0	0	10	10	10	10	10	35	10	65
7	0	46	175	72	23.5	0	78	85	0.917647	1	0	1	79	0	0	110	70	0	0	226	1	75	1	126	126	0	0	1.68	0	0.225309	2	1.68	0	3.01333	0	223	0	0	0	0	0	10	10	10	10	10	25	25	30
8	0	45	176	95	30.7	2	95	90	1.05556	1	1	3	88	0	0	120	80	0	0	257	0	30	1	143	417	0	1	13.9	1	1.14301	2	4.76667	1	8.56667	1	219	0	0	0	0	0	10	10	15	20	25	20	25	25
9	1	43	165	84	31.1	2	90	104	0.865385	1	1	2	79	0	0	130	90	0	1	196	0	54	0	124	91	0	0	1.68519	0	0.226648	2	2.2963	0	3.62963	0	224	0	0	0	0	0	20	20	25	25	30	40	40	40
10	0	46	176	72	23.3	0	75	82	0.914634	1	0	0	78	0	0	120	80	0	0	160	0	50	0	94	73	0	0	1.46	0	0.164353	1	1.88	0	3.2	0	227	0	0	0	0	0	10	10	10	10	10	10	25	10
11	0	48	190	92	25.5	1	87	85	1.02353	1	0	1	77	0	0	110	80	1	1	158	0	52	0	96	50	0	0	0.961538	0	-0.0170333	0	1.84615	0	3.03846	0	219	0	0	0	0	0	20	20	10	10	10	10	15	20
12	1	49	169	85	30.3	2	90	102	0.882353	1	1	2	89	0	0	105	70	0	0	160	0	48	1	84	142	0	0	2.95833	1	0.471047	2	1.75	0	3.33333	0	240	0	0	0	0	0	10	10	10	10	10	20	10	10
13	1	53	165	68	25.2	1	82	100	0.82	0	1	2	84	0	0	120	80	0	0	212	0	46	1	138	140	0	0	3.04348	1	0.48337	2	3	1	4.6087	0	250	0	0	0	0	0	30	25	25	10	10	20	20	15
14	1	47	170	62	23.8	0	84	100	0.84	0	0	1	82	0	0	120	80	0	0	202	0	75	0	118	48	0	0	0.64	0	-0.19382	0	1.57333	0	2.69333	0	240	0	0	0	0	0	10	15	10	10	10	10	10	10
15	0	43	180	87	27.2	1	91	90	1.01111	1	0	0	80	0	0	120	80	0	0	165	0	57	0	97	54	0	0	0.947368	0	-0.0234811	0	1.70175	0	2.89474	0	225	0	0	0	0	0	10	10	10	10	10	10	10	20
16	0	58	167	58	20.7	0	80	99	0.808081	0	0	3	115	1	0	150	90	1	1	210	1	71	1	135	133	0	0	1.87324	0	0.272593	2	1.90141	0	2.95775	0	227	0	0	0	0	0	10	15	20	20	25	20	20	55
17	1	45	160	58	22.65	0	82	98	0.836735	0	0	1	67	0	0	100	60	0	0	161	0	55	0	98	40	0	0	0.727273	0	-0.138303	0	1.78182	0	2.92727	0	228	0	0	0	0	0	10	10	10	10	10	10	10	10
18	1	58	153	58	25.7	1	80	95	0.842105	0	0	2	93	0	0	120	80	0	0	177	0	34	1	112	154	1	1	4.52941	1	0.656042	2	3.29412	1	5.20588	1	224	0	0	0	0	0	20	25	25	25	25	20	10	25
19	0	59	178	76	24	0	93	90	1.03333	1	0	0	83	0	0	115	70	0	0	229	0	65	0	148	79	0	0	1.21538	0	0.0847137	0	2.27692	0	3.52308	0	229	0	0	0	0	0	20	20	20	10	20	20	20	20
20	1	61	160	63	24.9	0	82	98	0.836735	0	0	1	83	0	0	95	60	0	0	179	0	66	0	97	80	0	0	1.21212	0	0.0835461	0	1.4697	0	2.71212	0	253	0	0	0	0	0	20	20	20	20	20	25	30	45
21	1	59	153	56	24.3	0	80	97	0.824742	0	0	1	92	0	0	120	80	0	0	178	1	73	1	94.4	53	0	0	0.726027	0	-0.139047	0	1.29315	0	2.43836	0	227	0	0	0	0	0	15	15	15	15	15	15	15	20
22	0	58	175	82	26.8	1	96	93	1.03226	1	1	2	88	0	0	150	90	0	1	253	0	59	0	175	94	0	0	1.59322	0	0.202276	1	2.9661	1	4.28814	0	234	0	0	0	0	0	10	10	10	10	10	10	10	25
23	0	74	170	70	24.2215	0	88	94	0.93617	1	0	1	102	1	1	105	70	0	0	155	0	40	0	97.8	86	0	0	2.15	0	0.332438	2	2.445	0	3.875	0	236	0	0	0	0	0	15	15	15	20	30	35	40	40
24	0	58	170	103	35.6401	2	100	97	1.03093	1	1	4	103	1	0	120	80	0	0	154	0	31	1	90.2	164	0	1	5.29032	1	0.723482	2	2.90968	1	4.96774	0	238	0	0	0	0	0	20	20	30	20	20	10	20	20
25	0	47	160	65	25.3906	1	87	90	0.966667	1	0	1	99	0	0	120	70	0	0	147	0	36	1	93	90	0	0	2.5	0	0.39794	2	2.58333	1	4.08333	0	246	0	0	0	0	0	10	10	10	15	15	10	10	10
26	0	31	170	70	24.2215	0	99	93	1.06452	1	0	1	85	0	0	120	80	0	0	158	0	56	0	83	95	0	0	1.69643	0	0.229536	2	1.48214	0	2.82143	0	235	0	0	0	0	0	10	10	10	10	10	10	10	10
27	1	51	159	71	28.0843	1	85	92	0.923913	1	1	2	87	0	0	120	70	0	0	269	0	45	1	201.8	111	0	0	2.46667	0	0.39211	2	4.48444	1	5.97778	1	227	0	0	0	0	0	20	20	20	20	20	20	10	35
28	1	29	170	55	19.0311	0	82	88	0.931818	1	1	2	101	1	0	100	80	0	0	121	0	50	0	59.4	58	0	0	1.16	0	0.064458	0	1.188	0	2.42	0	228	0	0	0	0	0	10	10	10	10	10	10	10	10
29	1	55	172	78	26.3656	1	88	90	0.977778	1	1	2	111	1	0	120	70	0	0	258	0	78	0	171.2	44	0	0	0.564103	0	-0.248642	0	2.19487	0	3.30769	0	224	0	0	0	0	0	20	20	20	25	25	25	25	35
30	1	74	147	58.5	27.0721	1	80	90	0.888889	1	0	2	108	1	0	115	80	0	0	171	0	49	1	108.8	66	0	0	1.34694	0	0.129348	1	2.22041	0	3.4898	0	229	0	0	0	0	0	15	15	15	20	20	20	30	40
31	0	21	187	90	26.0146	1	90	90	1	1	0	1	96	1	1	95	80	0	0	158	0	56	0	83	95	0	0	1.69643	0	0.229536	2	1.48214	0	2.82143	0	253	0	0	0	0	0	10	10	10	10	10	10	10	10
32	1	22	165	92	33.7925	2	90	102	0.882353	1	1	2	99	0	0	120	80	0	0	193	0	45	1	139	45	0	0	1	0	0	0	3.08889	1	4.28889	0	227	0	0	0	0	0	10	10	10	10	10	10	10	10
33	1	58	157	66	26.7759	1	85	97	0.876289	1	1	2	92	0	0	110	80	0	0	222	0	55	0	131.8	176	0	1	3.2	1	0.50515	2	2.39636	0	4.03636	0	235	0	0	0	0	0	10	10	10	10	10	10	10	10
34	0	36	180	73	22.5309	0	92	90	1.02222	1	0	0	77	0	0	120	80	0	0	180	0	66	0	97.4	83	0	0	1.25758	0	0.0995342	0	1.47576	0	2.72727	0	236	0	0	0	0	0	10	10	10	10	10	10	10	10
35	1	46	155	63	26.2227	1	84	98	0.857143	1	1	2	98	0	0	115	80	0	0	232	0	67	0	127.6	187	0	1	2.79104	0	0.445767	2	1.90448	0	3.46269	0	238	0	0	0	0	0	10	10	10	10	10	10	10	10
36	0	31	174	73	24.1115	0	82	93	0.88172	0	0	0	92	0	0	120	60	0	0	177	0	56	0	107	70	0	0	1.25	0	0.09691	0	1.91071	0	3.16071	0	246	0	0	0	0	0	10	10	10	10	10	10	10	10
37	1	45	166	64	23:33:00	0	86	88	0.977273	1	0	1	86	0	0	110	70	0	0	188	0	69	0	102	83	0	0	1.2029	0	0.080229	0	1.47826	0	2.72464	0	295	0	0	0	0	0	15	10	10	10	10	20	20	35
38	0	55	172	78.5	26.53	1	93.5	96	0.973958	1	0	0	93	0	0	120	80	0	0	190	0	59	0	117	72	0	0	1.22034	0	0.0864805	0	1.98305	0	3.22034	0	236	0	0	0	0	0	10	10	20	20	30	45	55	55
39	0	43	164	64	23.8	0	90	92	0.978261	1	0	0	84	0	0	110	80	0	0	189	0	44	0	122	113	0	0	2.56818	0	0.409626	2	2.77273	1	4.29545	0	245	0	0	0	0	0	15	20	15	15	10	20	20	25
40	0	43	1.83	74.5	22.2	0	90	88	1.02273	1	0	1	79	0	0	105	70	0	0	68	0	24	1	25	95	0	0	3.95833	0	0.597512	2	1.04167	0	2.83333	0	233	0	0	0	0	0	10	10	10	10	10	10	10	30
41	0	55	1.76	79	25.5	1	94	90	1.04444	1	0	1	101	1	0	115	80	0	0	212	0	67	0	130	77	0	0	1.14925	0	0.0604159	0	1.9403	0	3.16418	0	245	0	0	0	0	0	10	10	10	10	10	20	20	30
42	0	41	1.78	69.5	21.9	0	82	85	0.964706	1	0	0	87	0	0	110	80	0	0	160	0	66	0	77	84	0	0	1.27273	0	0.104735	0	1.16667	0	2.42424	0	247	0	0	0	0	0	10	10	10	10	10	20	20	20
43	0	43	1.72	57	19.26	0	85	88	0.965909	1	0	0	76	0	0	120	80	0	0	207	0	47	0	139	103	0	0	2.19149	0	0.340739	2	2.95745	1	4.40426	0	245	0	0	0	0	0	15	15	10	10	10	10	10	20
44	1	45	1.8	62	19.13	0	77	84	0.916667	1	0	0	80	0	0	100	60	0	0	197	0	64	0	118	73	0	0	1.14062	0	0.0571429	0	1.84375	0	3.07812	0	244	0	0	0	0	0	20	15	10	10	10	10	10	15
[truncated: 10 more columns]
